# Supplementary material for: Sr–Pb isotope differences in pre- and post-burial human bone, teeth, and hair keratin: implications for isotope forensics
Source: Int J Legal Med. 2023 Feb 23;138(1):151–64. doi: 10.1007/s00414-023-02976-5 (PMC10772009; doi:10.1007/s00414-023-02976-5)
Supplement: Supplementary file 2 — Supplementary file2 (XLSX 37 KB) [file 414_2023_2976_MOESM2_ESM.xlsx]

## Sheet: Kootker et al.
SUPPLEMENTARY INFORMATION TO:
Sr-Pb isotope differences in pre- and post-burial human bone, teeth, and hair keratin: Implications for isotope forensics
Lisette M. Kootker1,2*, Saskia T.M. Ammer1,2, Daniel J. Wescott3, Gareth R. Davies1,2, Hayley L. Mickleburgh3,4*
1 Geology & Geochemistry Cluster, Vrije Universiteit Amsterdam, De Boelelaan 1085, 1081 HV Amsterdam, the Netherlands
2 Co van Ledden Hulsebosch Centre (CLHC), Science Park 904, 1098 XH, Amsterdam, the Netherlands
3 Forensic Anthropology Centre, Department of Anthropology, Texas State University, 601 University Drive, San Marcos, TX 78666, United States of America
4 Amsterdam Centre for Ancient Studies and Archaeology, Faculty of Humanities, University of Amsterdam, P.O. Box 94203, 1090 GE Amsterdam, the Netherlands
*Corresponding authors: lisette.kootker@vu.nl; h.l.mickleburgh@uva.nl
ORCID ID
Lisette M. Kootker – 0000-0002-3551-2730
Saskia T.M. Ammer – 0000-0002-4435-3639
Daniel J. Wescott – 0000-0002-4536-8525
Gareth R. Davies – 0000-0002-6136-9202
Hayley L. Mickleburgh – 0000-0001-9326-8097
Abstract
The isotopic signatures of human tissues can provide valuable information on geographic origin for medicolegal investigations involving unidentified persons. It is important to understand the impact of diagenetic processes on isotopic signatures as alterations could result in incorrect estimation of geographic origin. This study examines alterations in isotope signatures of different tissues of f…

## Sheet: SI1
		Donation	FARF code	VU code	ppm Sr	ppm Pb	87Sr/86Sr	2SE	206Pb/204Pb	2SE	207Pb/204Pb	2SE	208Pb/204Pb	2SE	207Pb/206Pb	2SE	208Pb/206Pb	2SE	206Pb/207Pb	208Pb/207Pb	Reference
		1	D18-2015	H1A	-	-	0.712518	7.7e-05	18.6305	0.000854924	15.6163	0.000733886	38.2855	0.0019822	0.83821	1.53448e-05	2.05498	9.16656e-05	1.19302	2.45163	1
				H1B	-	-	0.70885	1.9e-05	18.6158	0.009	15.6379	0.007	38.3261	0.0174438	0.840036	3.83005e-05	2.05877	8.70203e-05	1.19043	2.45081	2
				H1C	-	-	0.711417	4.3e-05	19.2579	8.95988e-05	15.6832	8.55686e-05	38.7988	0.000253561	0.814375	9.20571e-07	2.01469	7.82847e-06	1.22794	2.47391	1
				B1A-iliac	60.35	1.17	0.708898	9e-06	18.6712	0.000807044	15.6462	0.000783549	38.3825	0.00219851	0.837981	1.4958e-05	2.0557	5.00274e-05	1.19334	2.45316	3
				B1C-iliac	58.57	5.73	0.709806	1e-05	19.2382	0.000963408	15.682	0.000847131	38.8501	0.00245441	0.815148	1.21901e-05	2.01942	4.91736e-05	1.22677	2.47737	3
				B1A-tibia	70.75	0.89	0.708987	1e-05	-	-	-	-	-	-	-	-	-	-	-	-	3
				B1C-tibia	72.84	1.06	0.709096	9e-06	18.867	0.000942789	15.6436	0.000856598	38.4922	0.0025117	0.829146	1.03001e-05	2.04017	4.51972e-05	1.20605	2.46057	3
				E1A - 3.2	113.07	10.0524	0.709092	7e-06	19.3198	0.000903607	15.6977	0.000746988	38.8925	0.00227876	0.812514	1.18607e-05	2.01308	4.50197e-05	1.23074	2.4776	3
				E1C - 4.3	83.8829	5.22067	0.709213	9e-06	19.3005	0.00121232	15.6875	0.00102917	38.8564	0.00266463	0.812796	1.03792e-05	2.01322	3.48538e-05	1.23031	2.4769	3
				D1A - 3.2	59.535	17.7737	0.709294	8e-06	18.8973	0.00115562	15.6513	0.000942662	38.526	0.0024599	0.828224	1.36914e-05	2.03869	4.34324e-05	1.20739	2.46153	3
				D1C - 4.3	56.5086	13.3815	0.709371	9e-06	18.8556	0.000988324	15.6473	0.000856834	38.4968	0.00239176	0.82984	1.17846e-05	2.04166	4.70665e-05	1.20504	2.4603	3
		2	D22-2015	H2A	-	-	0.708446	1.44133e-05	18.2177	0.00350463	15.6724	0.00303466	38.1673	0.00762158	0.860286	6.05814e-05	2.09507	0.000409414	1.1624	2.43531	1
				H2C	-	-	-	-	-	-	-	-	-	-	-	-	-	-	-	-	-
				B2A-iliac	80.5819	0.491711	0.709143	1e-05	18.4654	0.00109297	15.6252	0.00105703	38.1757	0.00275635	0.846188	1.3662e-05	2.06745	4.55506e-05	1.18177	2.44325	3
				B2C-iliac	74.5074	0.496804	0.709255	1.4e-05	18.5608	0.000999762	15.6204	0.000987237	38.2098	0.00262415	0.841574	1.6211e-05	2.05862	5.43123e-05	1.18824	2.44615	3
				B2A-tibia	70.7465	0.89232	0.709083	1e-05	18.3891	0.000953914	15.6109	0.000874879	38.0939	0.00242931	0.848918	1.56331e-05	2.07154	5.14517e-05	1.17796	2.44021	3
				B2C-tibia	72.8414	1.06	0.709111	1e-05	18.355	0.000833045	15.606	0.000750384	38.0924	0.00205073	0.850228	1.04405e-05	2.07531	3.41235e-05	1.17615	2.44088	3
				E2A - 4.1	126.432	2.77208	0.70896	7e-06	18.3953	0.00116841	15.6169	0.0010966	38.1911	0.00289649	0.848955	1.67955e-05	2.07612	5.76126e-05	1.17791	2.4455	3
				E2C - 3.1	133.611	3.11293	0.70888	6e-06	18.3987	0.00116911	15.6197	0.00102718	38.1993	0.00274923	0.848956	1.53421e-05	2.07619	4.87493e-05	1.17792	2.44558	3
				D2A - 4.1	52.7943	3.48928	0.709128	1e-05	18.4559	0.000908755	15.624	0.000860478	38.1893	0.00250389	0.846551	1.32942e-05	2.06921	5.68292e-05	1.18126	2.44428	3
				D2C - 3.1	66.7044	3.43428	0.709144	6e-06	18.4497	0.00107119	15.6219	0.000879205	38.1842	0.00245913	0.846725	1.2659e-05	2.06964	5.28216e-05	1.18102	2.44429	3
		3	D33-2015	H3A	-	-	0.70861	2.6e-05	18.5843	0.000775721	15.6348	0.000725542	38.3731	0.00207337	0.841288	7.8233e-06	2.06481	7.75636e-05	1.18865	2.45434	1
				H3C-2	-	-	0.71114	1.5e-05	19.311	0.009	15.586	0.007	38.925	0.002	0.812	1.01724e-05	2.016	2.37216e-05	1.23129	2.48189	2
				B3A-iliac	66.1943	0.646691	0.709368	1e-05	18.7356	0.00125747	15.6595	0.00106601	38.4152	0.00270446	0.835813	1.30496e-05	2.05039	4.23367e-05	1.19643	2.45316	3
				B3C-1-iliac	75.1475	0.312981	0.709515	1e-05	18.8236	0.00130484	15.6617	0.00119274	38.487	0.00317726	0.832028	1.72982e-05	2.04462	5.74364e-05	1.20188	2.4574	3
				B3A-1-tibia	81.1301	0.752524	0.709126	1e-05	18.6236	0.00116236	15.6471	0.00109026	38.3258	0.00285024	0.840175	1.30539e-05	2.05792	4.81503e-05	1.19023	2.44939	3
				B3C-1-tibia	92.4284	1.10642	0.709141	1e-05	18.4776	0.00077898	15.6291	0.000796858	38.213	0.00228647	0.845846	1.57988e-05	2.06809	5.66861e-05	1.18225	2.44499	3
				E3A - 3.1	207.753	5.60456	0.708877	6e-06	18.4708	0.00113406	15.6279	0.00101999	38.1997	0.0027011	0.846085	1.31356e-05	2.06812	4.82831e-05	1.18191	2.44434	3
				E3C - 4.1	205.939	4.7543	0.70887	6e-06	18.4645	0.0013877	15.6185	0.00124581	38.1716	0.00330598	0.845863	1.46528e-05	2.06729	5.47152e-05	1.18222	2.444	3
		4	D57-2015	H4A	-	-	0.708179	1.12754e-05	18.0419	0.00203371	15.5043	0.00169233	37.8431	0.00451721	0.859348	3.36894e-05	2.09751	0.00023855	1.16367	2.44082	1
				H4B	-	-	0.708961	1.1e-05	18.487	0.009	15.6257	0.008	38.2366	0.019	0.845206	3.26407e-05	2.06822	0.00023855	1.18315	2.447	2
				H4C	-	-	0.710024	5.3e-05	18.8877	9.92361e-05	15.6573	8.35811e-05	38.5208	0.000251612	0.82897	1.83341e-06	2.03947	9.73748e-06	1.20632	2.46025	1
				B4A-iliac	47.433	0.604145	0.708429	1.2e-05	18.4915	0.00109946	15.6268	0.00107976	38.2526	0.00279798	0.845072	1.95951e-05	2.06865	5.83357e-05	1.18332	2.4479	3
				B4C-1-iliac	90.2974	6.26293	0.709504	1.12754e-05	19.1502	0.000863661	15.6834	0.000668433	38.7544	0.00216328	0.818947	1.16198e-05	2.02371	4.18344e-05	1.22105	2.47111	3
				B4A-1-tibia	391.389	1.89134	0.707921	1e-05	18.5753	0.000830327	15.6121	0.000795136	38.2629	0.00221609	0.840464	1.36674e-05	2.05986	4.49195e-05	1.1898	2.45087	3
				B4C-1-tibia	284.142	1.51086	0.708043	1e-05	18.5952	0.00111097	15.6347	0.00112921	38.3351	0.00345679	0.84079	1.96101e-05	2.06156	8.84537e-05	1.18935	2.45193	3
				E4A - 3.1	55.2972	5.11264	0.708468	8e-06	18.6512	0.00114649	15.6339	0.00107232	38.4303	0.00294077	0.838219	1.30606e-05	2.06046	5.03767e-05	1.193	2.45815	3
				E4C - 4.1	66.8833	6.07452	0.708378	7e-06	18.6696	0.000979946	15.6324	0.000913654	38.4281	0.00259854	0.837313	1.4e-05	2.05831	5.13553e-05	1.19429	2.45824	3
				D4A - 3.1	404.814	4.71868	0.707916	6e-06	18.5842	0.00100578	15.6354	0.000947685	38.3318	0.00262885	0.841324	1.2501e-05	2.0626	4.81021e-05	1.1886	2.45161	3
				D4C - 4.1	482.827	7.2634	0.707984	6e-06	18.5831	0.000804901	15.6476	0.000839387	38.3621	0.00247038	0.842036	1.29623e-05	2.06435	5.93187e-05	1.1876	2.45162	3
		5	D43-2017	H5A	-	-	0.708421	3.6e-05	18.5352	0.00872739	15.6538	0.00739396	38.3462	0.0181072	0.844548	1.83499e-05	2.06881	4.18782e-05	1.18407	2.44961	3
				H5B-1	-	-	0.708428	9.4e-05	18.4328	0.00918765	15.6335	0.00780548	38.2531	0.0190669	0.848133	1.47766e-05	2.07524	3.32181e-05	1.17906	2.44684	3
				H5B-2	-	-	0.708693	8.4e-05	18.3441	0.0109726	15.6451	0.0094232	38.2408	0.0228882	0.852868	5.01616e-05	2.08461	0.000109342	1.17252	2.44424	3
				H5C	2.89321	3.27335	0.716477	9e-06	19.3345	0.000471214	15.6864	0.000385705	38.8925	0.000954496	0.81132	6.91823e-06	2.01154	1.59183e-05	1.23256	2.47934	3
				B5A-1-iliac	59.6738	0.183883	0.708856	1.1e-05	18.5541	0.00118712	15.6441	0.00105171	38.266	0.00268286	0.843157	1.46053e-05	2.0624	4.50577e-05	1.18601	2.44605	3
				B5C-iliac	72.4506	0.251602	0.708967	8e-06	18.9769	0.00110992	15.672	0.000965131	38.5698	0.00260631	0.825847	1.52334e-05	2.03246	5.34438e-05	1.21088	2.46106	3
				B5A-1-tibia	71.2434	0.559748	0.709827	1e-05	18.751	0.00114675	15.6534	0.000994119	38.3729	0.00274526	0.834802	1.88706e-05	2.04644	5.09875e-05	1.19788	2.45141	3
				B5C-tibia	67.3677	0.508564	0.709609	5e-06	18.8098	0.00112471	15.6549	0.00107084	38.4033	0.00303995	0.832263	1.79256e-05	2.04166	6.54238e-05	1.20153	2.45314	3
				E5A - 3.1	96.3938	1.75571	0.709965	9e-06	18.5962	0.00124871	15.6358	0.00113247	38.272	0.00294957	0.840806	1.59698e-05	2.05805	5.12034e-05	1.18933	2.44771	3
				E5C - 4.1	102.098	2.86223	0.709945	7e-06	18.5708	0.000840631	15.6387	0.000845294	38.2716	0.00248396	0.842118	1.35471e-05	2.06087	4.68624e-05	1.18749	2.44725	3
				D5A - 3.1	78.5097	1.76195	0.709966	7e-06	18.7224	0.00107755	15.6486	0.00107019	38.3537	0.00303819	0.835818	1.62991e-05	2.04853	6.61463e-05	1.19643	2.45093	3
				D5C - 4.1	-	-	-	-	-	-	-	-	-	-	-	-	-	-	-	-	-

## Sheet: SI2
	Donation	FARF code	VU code	ppm Sr	ppm Pb	87Sr/86Sr	206Pb/204Pb	207Pb/204Pb	208Pb/204Pb	207Pb/206Pb	208Pb/206Pb	206Pb/207Pb	208Pb/207Pb
	1	D18-2015	H1A	0.92		0.712518	18.6305	15.6163	38.2855	0.83821	2.05498	1.19302	2.45163
			H1B			0.70885	18.6158	15.6379	38.3261	0.840036	2.05877	1.19043	2.45081
			H1C			0.711417	19.2579	15.6832	38.7988	0.814375	2.01469	1.22794	2.47391
			B1A-iliac	60.35	1.17	0.708898	18.6712	15.6462	38.3825	0.837981	2.0557	1.19334	2.45316
			B1C-iliac	58.57	5.73	0.709806	19.2382	15.682	38.8501	0.815148	2.01942	1.22677	2.47737
			B1A-tibia	70.75	0.89	0.708987	-	-	-	-	-	-	-
			B1C-tibia	72.84	1.06	0.709096	18.867	15.6436	38.4922	0.829146	2.04017	1.20605	2.46057
			E1A - 3.2			0.709092	19.3198	15.6977	38.8925	0.812514	2.01308	1.23074	2.4776
			E1C - 4.3			0.709213	19.3005	15.6875	38.8564	0.812796	2.01322	1.23031	2.4769
			D1A - 3.2	59.535	17.7737	0.709294	18.8973	15.6513	38.526	0.828224	2.03869	1.20739	2.46153
			D1C - 4.3	56.5086	13.3815	0.709371	18.8556	15.6473	38.4968	0.82984	2.04166	1.20504	2.4603
	2	D22-2015	H2A	0.3		0.708446	18.2177	15.6724	38.1673	0.860286	2.09507	1.1624	2.43531
			H2C	-	-	-	-	-	-	-	-	-	-
			B2A-iliac	80.5819	0.491711	0.709143	18.4654	15.6252	38.1757	0.846188	2.06745	1.18177	2.44325
			B2C-iliac	74.5074	0.496804	0.709255	18.5608	15.6204	38.2098	0.841574	2.05862	1.18824	2.44615
			B2A-tibia	70.7465	0.89232	0.709083	18.3891	15.6109	38.0939	0.848918	2.07154	1.17796	2.44021
			B2C-tibia	72.8414	1.06	0.709111	18.355	15.606	38.0924	0.850228	2.07531	1.17615	2.44088
			E2A - 4.1			0.70896	18.3953	15.6169	38.1911	0.848955	2.07612	1.17791	2.4455
			E2C - 3.1			0.70888	18.3987	15.6197	38.1993	0.848956	2.07619	1.17792	2.44558
			D2A - 4.1	52.7943	3.48928	0.709128	18.4559	15.624	38.1893	0.846551	2.06921	1.18126	2.44428
			D2C - 3.1	66.7044	3.43428	0.709144	18.4497	15.6219	38.1842	0.846725	2.06964	1.18102	2.44429
	3	D33-2015	H3A	1.7		0.70861	18.5843	15.6348	38.3731	0.841288	2.06481	1.18865	2.45434
			H3C-2	0.34		0.71114	19.311	15.586	38.925	0.812	2.016	1.23129	2.48189
			B3A-iliac	66.1943	0.646691	0.709368	18.7356	15.6595	38.4152	0.835813	2.05039	1.19643	2.45316
			B3C-1-iliac	75.1475	0.312981	0.709515	18.8236	15.6617	38.487	0.832028	2.04462	1.20188	2.4574
			B3A-1-tibia	81.1301	0.752524	0.709126	18.6236	15.6471	38.3258	0.840175	2.05792	1.19023	2.44939
			B3C-1-tibia	92.4284	1.10642	0.709141	18.4776	15.6291	38.213	0.845846	2.06809	1.18225	2.44499
			E3A - 3.1			0.708877	18.4708	15.6279	38.1997	0.846085	2.06812	1.18191	2.44434
			E3C - 4.1			0.70887	18.4645	15.6185	38.1716	0.845863	2.06729	1.18222	2.444
	4	D57-2015	H4A	0.8		0.708179	18.0419	15.5043	37.8431	0.859348	2.09751	1.16367	2.44082
			H4B			0.708961	18.487	15.6257	38.2366	0.845206	2.06822	1.18315	2.447
			H4C	0.06		0.710024	18.8877	15.6573	38.5208	0.82897	2.03947	1.20632	2.46025
			B4A-iliac	47.433	0.604145	0.708429	18.4915	15.6268	38.2526	0.845072	2.06865	1.18332	2.4479
			B4C-1-iliac	90.2974	6.26293	0.709504	19.1502	15.6834	38.7544	0.818947	2.02371	1.22105	2.47111
			B4A-1-tibia	391.389	1.89134	0.707921	18.5753	15.6121	38.2629	0.840464	2.05986	1.1898	2.45087
			B4C-1-tibia	284.142	1.51086	0.708043	18.5952	15.6347	38.3351	0.84079	2.06156	1.18935	2.45193
			E4A - 3.1			0.708468	18.6512	15.6339	38.4303	0.838219	2.06046	1.193	2.45815
			E4C - 4.1			0.708378	18.6696	15.6324	38.4281	0.837313	2.05831	1.19429	2.45824
			D4A - 3.1	404.814	4.71868	0.707916	18.5842	15.6354	38.3318	0.841324	2.0626	1.1886	2.45161
			D4C - 4.1	482.827	7.2634	0.707984	18.5831	15.6476	38.3621	0.842036	2.06435	1.1876	2.45162
	5	D43-2017	H5A			0.708421	18.5352	15.6538	38.3462	0.844548	2.06881	1.18407	2.44961
			H5B-1			0.708428	18.4328	15.6335	38.2531	0.848133	2.07524	1.17906	2.44684
			H5B-2			0.708693	18.3441	15.6451	38.2408	0.852868	2.08461	1.17252	2.44424
			H5C			0.716477	19.3345	15.6864	38.8925	0.81132	2.01154	1.23256	2.47934
			B5A-1-iliac	59.6738	0.183883	0.708856	18.5541	15.6441	38.266	0.843157	2.0624	1.18601	2.44605
			B5C-iliac			0.708967	18.9769	15.672	38.5698	0.825847	2.03246	1.21088	2.46106
			B5A-1-tibia	71.2434	0.559748	0.709827	18.751	15.6534	38.3729	0.834802	2.04644	1.19788	2.45141
			B5C-tibia			0.709609	18.8098	15.6549	38.4033	0.832263	2.04166	1.20153	2.45314
			E5A - 3.1			0.709965	18.5962	15.6358	38.272	0.840806	2.05805	1.18933	2.44771
			E5C - 4.1			0.709945	18.5708	15.6387	38.2716	0.842118	2.06087	1.18749	2.44725
			D5A - 3.1	96.3938	1.75571	0.709966	18.7224	15.6486	38.3537	0.835818	2.04853	1.19643	2.45093
			D5C - 4.1	102.098	2.86223	-	-	-	-	-	-	-	-
			SOIL		MAX	0.709	19.4395	16.0619	38.7897	0.817142	2.0159	1.22378	2.46701
			LOCAL		MIN	0.7094	19.1267	15.4679	38.5805	0.806258	1.9949	1.2403	2.47427
			All data marked RED are consistent with the expected isotope ratios of the local soil
